# Supplementary material for: Post-Harvest Treatment with Methyl Jasmonate Impacts Lipid Metabolism in Tomato Pericarp (Solanum lycopersicum L. cv. Grape) at Different Ripening Stages
Source: Foods. 2021 Apr 16;10(4):877. doi: 10.3390/foods10040877 (PMC8073352; doi:10.3390/foods10040877)
Supplement: Supplementary file 1 [file foods-10-00877-s001.zip]

Archive with 1 entries (1 files):
- foods-1173705-SI.pdf
